# Supplementary material for: Imipramine Accelerates Nonalcoholic Fatty Liver Disease, Renal Impairment, Diabetic Retinopathy, Insulin Resistance, and Urinary Chromium Loss in Obese Mice
Source: Vet Sci. 2021 Sep 9;8(9):189. doi: 10.3390/vetsci8090189 (PMC8473438; doi:10.3390/vetsci8090189)
Supplement: Supplementary file 1 [file vetsci-08-00189-s001.zip]

Archive with 1 entries (1 files):
- vetsci-1308938-supplementary.pdf
